# Supplementary material for: A toolbox to engineer the highly productive cyanobacterium Synechococcus sp. PCC 11901
Source: Plant Physiol. 2024 May 7;196(2):1674–90. doi: 10.1093/plphys/kiae261 (PMC11444289; doi:10.1093/plphys/kiae261)
Supplement: kiae261_Supplementary_Data [file kiae261_supplementary_data.zip]

Archive with 27 entries (26 files):
- 240423 Supplementary Data.pdf
- pp.00507.2024-s06.pdf
- Supplementary Data S1/
- Supplementary Data S1/pC0.378 desB Down flank.gb
- Supplementary Data S1/pC0.385 desB Up Flank.gb
- Supplementary Data S1/pC0.386 glgA1 Up Flank.gb
- Supplementary Data S1/pC0.387 glgA1 Down Flank.gb
- Supplementary Data S1/pC0.388 mrr Up Flank.gb
- Supplementary Data S1/pC0.389 mrr Down Flank.gb
- Supplementary Data S1/pC0.391 Cas12a (FnCpf1).gb
- Supplementary Data S1/pC0.393 GmR.gb
- Supplementary Data S1/pC0.394 trcE-star ribowitch.gb
- Supplementary Data S1/pC0.419 aquI Down Flank.gb
- Supplementary Data S1/pC0.420 aquI Up Flank.gb
- Supplementary Data S1/pC0.422 PrhaBAD.gb
- Supplementary Data S1/pC0.423 PphlF.gb
- Supplementary Data S1/pC0.425 RSF1010 Up Flank.gb
- Supplementary Data S1/pC0.426 RSF1010 Down Flank.gb
- Supplementary Data S1/pC0.437 NS1 Up Flank.gb
- Supplementary Data S1/pC0.438 NS1 Down Flank.gb
- Supplementary Data S1/pC1.509 Cas12a editing vector.gb
- Supplementary Data S1/pC1.530 Curing vector (Cas12a sgRNA).gb
- Supplementary Data S1/pCA0.421 gRNA acceptor.gb
- Supplementary Data S1/pCA1.339 pPMQSK1-1.gb
- Supplementary Data S1/pCAT.482 pPMQSK1-T.gb
- Supplementary Table S2  Plasmids vectors all FINAL.xlsx
- Supplementary Table S3  Primer and sgRNA oligonucleotides FINAL.xlsx
