# Supplementary material for: A toolbox to engineer the highly productive cyanobacterium Synechococcus sp. PCC 11901
Source: Plant Physiol. 2024 May 7;196(2):1674–90. doi: 10.1093/plphys/kiae261 (PMC11444289; doi:10.1093/plphys/kiae261)
Supplement: kiae261_Supplementary_Data [file kiae261_supplementary_data.zip › Supplementary Data S1/pC0.388 mrr Up Flank.gb]

LOCUS       C0.388_mrr_Up_Fl        3160 bp DNA     circular SYN 06-JUN-2023
DEFINITION  synthetic circular DNA
ACCESSION   .
VERSION     .
KEYWORDS    .
SOURCE      synthetic DNA construct
  ORGANISM  synthetic DNA construct
REFERENCE   1  (bases 1 to 3160)
  AUTHORS   SynthSys Center
  TITLE     Direct Submission
  JOURNAL   Exported Jun 6, 2023 from SnapGene 6.2.2
            https://www.snapgene.com
FEATURES             Location/Qualifiers
     source          1..3160
                     /mol_type="other DNA"
                     /organism="recombinant plasmid"
     CDS             215..1225
                     /codon_start=1
                     /label=Sm/Sp no DraIII
                     /label=Sm/Sp\no\DraIII
                     /note="/vntifkey=4"
                     /translation="MRSRNWSRTLTERSGGNGAVAVFMACYDCFFGVQSMPRASKQQAR
                     YAVGRCLMLWSSNDVTQQGSRPKTKLNIMREAVIAEVSTQLSEVVGVIERHLEPTLLAV
                     HLYGSAVDGGLKPHSDIDLLVTVTVRLDETTRRALINDLLETSASPGESEILRAVEVTI
                     VVHDDIIPWRYPAKRELQFGEWQRNDILAGIFEPATIDIDLAILLTKAREHSVALVGPA
                     AEELFDPVPEQDLFEALNETLTLWNSPPDWAGDERNVVLTLSRIWYSAVTGKIAPKDVA
                     ADWAMERLPAQYQPVILEARQAYLGQEEDRLASRADQLEEFVHYVKGEITKVVGK"
     variation       1192
                     /label=G to A
                     /label=G\to\A
                     /note="/vntifkey=62"
     misc_feature    1385..1999
                     /label=rep (pMB1)
                     /label=rep\(pMB1)
                     /note="/vntifkey=21"
     rep_origin      1984
                     /label=ORI
                     /note="RNaseH cleavage point"
                     /note="/vntifkey=33"
     misc_feature    2232..2235
                     /label=GGAG
     misc_feature    2236..3144
                     /label=mrr Up Flank
     misc_feature    3145..3148
                     /label=AATG
                     /note="/vntifkey=21"
ORIGIN
        1 gtggctcttc agtggacgaa agggcctcgt gatacgccta tttttatagg ttaatgtcat
       61 gataataatg gtttcttaga cgtcaggtgg cacttttcgg ggaaatgtgc gcggaacccc
      121 tatttgttta tttttctaaa tacattcaaa tatgtatccg ctcatgagac aataaccctg
      181 ataaatgctt caataatatt gaaaaaggaa gagtatgcgc tcacgcaact ggtccagaac
      241 cttgaccgaa cgcagcggtg gtaacggcgc agtggcggtt ttcatggctt gttatgactg
      301 tttttttggg gtacagtcta tgcctcgggc atccaagcag caagcgcgtt acgccgtggg
      361 tcgatgtttg atgttatgga gcagcaacga tgttacgcag cagggcagtc gccctaaaac
      421 aaagttaaac atcatgaggg aagcggtgat cgccgaagta tcgactcaac tatcagaggt
      481 agttggcgtc atcgagcgcc atctcgaacc gacgttgctg gccgtacatt tgtacggctc
      541 cgcagtggat ggcggcctga agccacacag cgatattgat ttgctggtta cggtgaccgt
      601 aaggcttgat gaaacaacgc ggcgagcttt gatcaacgac cttttggaaa cttcggcttc
      661 ccctggagag agcgagattc tccgcgctgt agaagtcacc attgttgtgc acgacgacat
      721 cattccgtgg cgttatccag ctaagcgcga actgcaattt ggagaatggc agcgcaatga
      781 cattcttgca ggtatcttcg agccagccac gatcgacatt gatctggcta tcttgctgac
      841 aaaagcaaga gaacatagcg ttgccttggt aggtccagcg gcggaggaac tctttgatcc
      901 ggttcctgaa caggatctat ttgaggcgct aaatgaaacc ttaacgctat ggaactcgcc
      961 gcccgactgg gctggcgatg agcgaaatgt agtgcttacg ttgtcccgca tttggtacag
     1021 cgcagtaacc ggcaaaatcg cgccgaagga tgtcgctgcc gactgggcaa tggagcgcct
     1081 gccggcccag tatcagcccg tcatacttga agctagacag gcttatcttg gacaagaaga
     1141 agatcgcttg gcctcgcgcg cagatcagtt ggaagaattt gtccattacg taaaaggcga
     1201 gatcaccaag gtagtcggca aataactgtc agaccaagtt tactcatata tactttagat
     1261 tgatttaaaa cttcattttt aatttaaaag gatctaggtg aagatccttt ttgataatct
     1321 catgaccaaa atcccttaac gtgagttttc gttccactga gcgtcagacc ccgtagaaaa
     1381 gatcaaagga tcttcttgag atcctttttt tctgcgcgta atctgctgct tgcaaacaaa
     1441 aaaaccaccg ctaccagcgg tggtttgttt gccggatcaa gagctaccaa ctctttttcc
     1501 gaaggtaact ggcttcagca gagcgcagat accaaatact gtccttctag tgtagccgta
     1561 gttaggccac cacttcaaga actctgtagc accgcctaca tacctcgctc tgctaatcct
     1621 gttaccagtg gctgctgcca gtggcgataa gtcgtgtctt accgggttgg actcaagacg
     1681 atagttaccg gataaggcgc agcggtcggg ctgaacgggg ggttcgtgca cacagcccag
     1741 cttggagcga acgacctaca ccgaactgag atacctacag cgtgagctat gagaaagcgc
     1801 cacgcttccc gaagggagaa aggcggacag gtatccggta agcggcaggg tcggaacagg
     1861 agagcgcacg agggagcttc cagggggaaa cgcctggtat ctttatagtc ctgtcgggtt
     1921 tcgccacctc tgacttgagc gtcgattttt gtgatgctcg tcaggggggc ggagcctatg
     1981 gaaaaacgcc agcaacgcgg cctttttacg gttcctggcc ttttgctggc cttttgctca
     2041 catgttcttt cctgcgttat cccctgattc tgtggataac cgtattaccg cctttgagtg
     2101 agctgatacc gctcgccgca gccgaacgac cgagcgcagc gagtcagtga gcgaggaagc
     2161 ggaagagcgc ccaatacgca aaccgcctct ccccgcgcgt tggccgattc attaatcact
     2221 ctgtggtctc aggagtttgc cttaagtctc tggttaatgg tgcaagccaa ggtggaagtg
     2281 attagcagaa acagtaaaga attcatggta ctcccgaagc gttggattgt tgaacgtaca
     2341 tttggttggt tgaattatta tcgtcgcctt agtaaagact atgagcaatt atcagaagtg
     2401 tcggaggcag ggatttatgc ttccatgagt cgtctgatgt tgcgtcggct agtttcctaa
     2461 agatttactt tataaatggt atctaagaaa caaaaccgga ctccaaagta cggagacaac
     2521 tataatcgag ggtacattgg ttttacctac aacgactcaa acttcgtttc cagaggcatt
     2581 gcctacttta caggccttgg caggatgagt gatattatca cgacccatac cttgattgtg
     2641 acgggagccg atgagtgcat tgaagcccat gcacaatcag gagtacaaag atcgaattta
     2701 agtaaatatt ttgacgatga acagtgcgac attttcttca gaaaaccaag aggtctaagt
     2761 gaagatattg caacgaactt gattaaccgt gcggaacaag aactcaatag tgaatatgat
     2821 ctgcgtttaa ttgcggccca tgcggcggct ggcacaatgc tcggtcattt tctcaatcga
     2881 ttatctcagg gtcagttgga aaagcaaatt gctcaacttt taaataaagc agatgcttgg
     2941 atttgtagcg aattaattgc ctattgttta gatcaagatc cctacaaaga tcagggtatt
     3001 ttaaaagagc cttgggaaac aatttctccc caggaactgt ctgaagattc tttagggcag
     3061 attttcgaac catggcgtga tttccagcag cagaattaaa taaaattagt gaactaaaac
     3121 atggatgaat ttctagctct tgaaaatgtg agaccacgaa
//
