# Supplementary material for: A toolbox to engineer the highly productive cyanobacterium Synechococcus sp. PCC 11901
Source: Plant Physiol. 2024 May 7;196(2):1674–90. doi: 10.1093/plphys/kiae261 (PMC11444289; doi:10.1093/plphys/kiae261)
Supplement: kiae261_Supplementary_Data [file kiae261_supplementary_data.zip › Supplementary Data S1/pC0.391 Cas12a (FnCpf1).gb]

LOCUS       C0.391_Cas12a_CD        6151 bp DNA     circular SYN 02-APR-2024
DEFINITION  synthetic circular DNA
ACCESSION   .
VERSION     .
KEYWORDS    .
SOURCE      synthetic DNA construct
  ORGANISM  recombinant plasmid
REFERENCE   1  (bases 1 to 6151)
  AUTHORS   SynthSys Center
  TITLE     Direct Submission
  JOURNAL   Exported Apr 2, 2024 from SnapGene 7.2.0
            https://www.snapgene.com
FEATURES             Location/Qualifiers
     source          1..6151
                     /mol_type="other DNA"
                     /organism="recombinant plasmid"
     CDS             215..1225
                     /codon_start=1
                     /label=Sm/Sp no DraIII
                     /label=Sm/Sp\no\DraIII
                     /note="/vntifkey=4"
                     /translation="MRSRNWSRTLTERSGGNGAVAVFMACYDCFFGVQSMPRASKQQAR
                     YAVGRCLMLWSSNDVTQQGSRPKTKLNIMREAVIAEVSTQLSEVVGVIERHLEPTLLAV
                     HLYGSAVDGGLKPHSDIDLLVTVTVRLDETTRRALINDLLETSASPGESEILRAVEVTI
                     VVHDDIIPWRYPAKRELQFGEWQRNDILAGIFEPATIDIDLAILLTKAREHSVALVGPA
                     AEELFDPVPEQDLFEALNETLTLWNSPPDWAGDERNVVLTLSRIWYSAVTGKIAPKDVA
                     ADWAMERLPAQYQPVILEARQAYLGQEEDRLASRADQLEEFVHYVKGEITKVVGK"
     variation       1192
                     /label=G to A
                     /label=G\to\A
                     /label=nonstandard type: mutation
                     /note="/vntifkey=62"
     misc_feature    1385..1999
                     /label=rep (pMB1)
                     /label=rep\(pMB1)
                     /note="/vntifkey=21"
     rep_origin      1984
                     /label=ORI
                     /note="RNaseH cleavage point"
                     /note="/vntifkey=33"
     CDS             2233..6135
                     /label=FnCpf1
     CDS             2233..6135
                     /label=Translation 7380-3478
     misc_feature    6136..6139
                     /label=GCTT
                     /note="/vntifkey=21"
ORIGIN
        1 gtggctcttc agtggacgaa agggcctcgt gatacgccta tttttatagg ttaatgtcat
       61 gataataatg gtttcttaga cgtcaggtgg cacttttcgg ggaaatgtgc gcggaacccc
      121 tatttgttta tttttctaaa tacattcaaa tatgtatccg ctcatgagac aataaccctg
      181 ataaatgctt caataatatt gaaaaaggaa gagtatgcgc tcacgcaact ggtccagaac
      241 cttgaccgaa cgcagcggtg gtaacggcgc agtggcggtt ttcatggctt gttatgactg
      301 tttttttggg gtacagtcta tgcctcgggc atccaagcag caagcgcgtt acgccgtggg
      361 tcgatgtttg atgttatgga gcagcaacga tgttacgcag cagggcagtc gccctaaaac
      421 aaagttaaac atcatgaggg aagcggtgat cgccgaagta tcgactcaac tatcagaggt
      481 agttggcgtc atcgagcgcc atctcgaacc gacgttgctg gccgtacatt tgtacggctc
      541 cgcagtggat ggcggcctga agccacacag cgatattgat ttgctggtta cggtgaccgt
      601 aaggcttgat gaaacaacgc ggcgagcttt gatcaacgac cttttggaaa cttcggcttc
      661 ccctggagag agcgagattc tccgcgctgt agaagtcacc attgttgtgc acgacgacat
      721 cattccgtgg cgttatccag ctaagcgcga actgcaattt ggagaatggc agcgcaatga
      781 cattcttgca ggtatcttcg agccagccac gatcgacatt gatctggcta tcttgctgac
      841 aaaagcaaga gaacatagcg ttgccttggt aggtccagcg gcggaggaac tctttgatcc
      901 ggttcctgaa caggatctat ttgaggcgct aaatgaaacc ttaacgctat ggaactcgcc
      961 gcccgactgg gctggcgatg agcgaaatgt agtgcttacg ttgtcccgca tttggtacag
     1021 cgcagtaacc ggcaaaatcg cgccgaagga tgtcgctgcc gactgggcaa tggagcgcct
     1081 gccggcccag tatcagcccg tcatacttga agctagacag gcttatcttg gacaagaaga
     1141 agatcgcttg gcctcgcgcg cagatcagtt ggaagaattt gtccattacg taaaaggcga
     1201 gatcaccaag gtagtcggca aataactgtc agaccaagtt tactcatata tactttagat
     1261 tgatttaaaa cttcattttt aatttaaaag gatctaggtg aagatccttt ttgataatct
     1321 catgaccaaa atcccttaac gtgagttttc gttccactga gcgtcagacc ccgtagaaaa
     1381 gatcaaagga tcttcttgag atcctttttt tctgcgcgta atctgctgct tgcaaacaaa
     1441 aaaaccaccg ctaccagcgg tggtttgttt gccggatcaa gagctaccaa ctctttttcc
     1501 gaaggtaact ggcttcagca gagcgcagat accaaatact gtccttctag tgtagccgta
     1561 gttaggccac cacttcaaga actctgtagc accgcctaca tacctcgctc tgctaatcct
     1621 gttaccagtg gctgctgcca gtggcgataa gtcgtgtctt accgggttgg actcaagacg
     1681 atagttaccg gataaggcgc agcggtcggg ctgaacgggg ggttcgtgca cacagcccag
     1741 cttggagcga acgacctaca ccgaactgag atacctacag cgtgagctat gagaaagcgc
     1801 cacgcttccc gaagggagaa aggcggacag gtatccggta agcggcaggg tcggaacagg
     1861 agagcgcacg agggagcttc cagggggaaa cgcctggtat ctttatagtc ctgtcgggtt
     1921 tcgccacctc tgacttgagc gtcgattttt gtgatgctcg tcaggggggc ggagcctatg
     1981 gaaaaacgcc agcaacgcgg cctttttacg gttcctggcc ttttgctggc cttttgctca
     2041 catgttcttt cctgcgttat cccctgattc tgtggataac cgtattaccg cctttgagtg
     2101 agctgatacc gctcgccgca gccgaacgac cgagcgcagc gagtcagtga gcgaggaagc
     2161 ggaagagcgc ccaatacgca aaccgcctct ccccgcgcgt tggccgattc attaatcact
     2221 ctgtggtctc aaatgtcaat ttatcaagaa tttgttaata aatatagttt aagtaaaact
     2281 ctaagatttg agttaatccc acagggtaaa acacttgaaa acataaaagc aagaggtttg
     2341 attttagatg atgagaaaag agctaaagac tacaaaaagg ctaaacaaat aattgataaa
     2401 tatcatcagt tttttataga ggagatatta agttcggttt gtattagcga agatttatta
     2461 caaaactatt ctgatgttta ttttaaactt aaaaagagtg atgatgataa tctacaaaaa
     2521 gattttaaaa gtgcaaaaga tacgataaag aaacaaatat ctgaatatat aaaggactca
     2581 gagaaattta agaatttgtt taatcaaaac cttatcgatg ctaaaaaagg gcaagagtca
     2641 gatttaattc tatggctaaa gcaatctaag gataatggta tagaactatt taaagccaat
     2701 agtgatatca cagatataga tgaggcgtta gaaataatca aatcttttaa aggttggaca
     2761 acttatttta agggttttca tgaaaataga aaaaatgttt atagtagcaa tgatattcct
     2821 acatctatta tttataggat agtagatgat aatttgccta aatttctaga aaataaagct
     2881 aagtatgaga gtttaaaaga caaagctcca gaagctataa actatgaaca aattaaaaaa
     2941 gatttggcag aagagctaac ctttgatatt gactacaaaa catctgaagt taatcaaaga
     3001 gttttttcac ttgatgaagt ttttgagata gcaaacttta ataattatct aaatcaaagt
     3061 ggtattacta aatttaatac tattattggt ggtaaatttg taaatggtga aaatacaaag
     3121 agaaaaggta taaatgaata tataaatcta tactcacagc aaataaatga taaaacactc
     3181 aaaaaatata aaatgagtgt tttatttaag caaattttaa gtgatacaga atctaaatct
     3241 tttgtaattg ataagttaga agatgatagt gatgtagtta caacgatgca aagtttttat
     3301 gagcaaatag cagcttttaa aacagtagaa gaaaaatcta ttaaagaaac actatcttta
     3361 ttatttgatg atttaaaagc tcaaaaactt gatttgagta aaatttattt taaaaatgat
     3421 aaatctctta ctgatctatc acaacaagtt tttgatgatt atagtgttat tggtacagcg
     3481 gtactagaat atataactca acaaatagca cctaaaaatc ttgataaccc tagtaagaaa
     3541 gagcaagaat taatagccaa aaaaactgaa aaagcaaaat acttatctct agaaactata
     3601 aagcttgcct tagaagaatt taataagcat agagatatag ataaacagtg taggtttgaa
     3661 gaaatacttg caaactttgc ggctattccg atgatatttg atgaaatagc tcaaaacaaa
     3721 gacaatttgg cacagatatc tatcaaatat caaaatcaag gtaaaaaaga cctacttcaa
     3781 gctagtgcgg aagatgatgt taaagctatc aaggatcttt tagatcaaac taataatctc
     3841 ttacataaac taaaaatatt tcatattagt cagtcagaag ataaggcaaa tattttagac
     3901 aaggatgagc atttttatct agtatttgag gagtgctact ttgagctagc gaatatagtg
     3961 cctctttata acaaaattag aaactatata actcaaaagc catatagtga tgagaaattt
     4021 aagctcaatt ttgagaactc gactttggct aatggttggg ataaaaataa agagcctgac
     4081 aatacggcaa ttttatttat caaagatgat aaatattatc tgggtgtgat gaataagaaa
     4141 aataacaaaa tatttgatga taaagctatc aaagaaaata aaggcgaggg ttataaaaaa
     4201 attgtttata aacttttacc tggcgcaaat aaaatgttac ctaaggtttt cttttctgct
     4261 aaatctataa aattttataa tcctagtgaa gatatactta gaataagaaa tcattccaca
     4321 catacaaaaa atggtagtcc tcaaaaagga tatgaaaaat ttgagtttaa tattgaagat
     4381 tgccgaaaat ttatagattt ttataaacag tctataagta agcatccgga gtggaaagat
     4441 tttggattta gattttctga tactcaaaga tataattcta tagatgaatt ttatagagaa
     4501 gttgaaaatc aaggctacaa actaactttt gaaaatatat cagagagcta tattgatagc
     4561 gtagttaatc agggtaaatt gtacctattc caaatctata ataaagattt ttcagcttat
     4621 agcaaagggc gaccaaatct acatacttta tattggaaag cgctgtttga tgagagaaat
     4681 cttcaagatg tggtttataa gctaaatggt gaggcagagc ttttttatcg taaacaatca
     4741 atacctaaaa aaatcactca cccagctaaa gaggcaatag ctaataaaaa caaagataat
     4801 cctaaaaaag agagtgtttt tgaatatgat ttaatcaaag ataaacgctt tactgaagat
     4861 aagtttttct ttcactgtcc tattacaatc aattttaaat ctagtggagc taataagttt
     4921 aatgatgaaa tcaatttatt gctaaaagaa aaagcaaatg atgttcatat attaagtata
     4981 gatagaggtg aaagacattt agcttactat actttggtag atggtaaagg caatatcatc
     5041 aaacaagata ctttcaacat cattggtaat gatagaatga aaacaaacta ccatgataag
     5101 cttgctgcaa tagagaaaga tagggattca gctaggaaag actggaaaaa gataaataac
     5161 atcaaagaga tgaaagaggg ctatctatct caggtagttc atgaaatagc taagctagtt
     5221 atagagtata atgctattgt ggtttttgag gatttaaatt ttggatttaa aagagggcgt
     5281 ttcaaggtag agaagcaggt ctatcaaaag ttagaaaaaa tgctaattga gaaactaaac
     5341 tatctagttt tcaaagataa tgagtttgat aaaactgggg gagtgcttag agcttatcag
     5401 ctaacagcac cttttgagac ttttaaaaag atgggtaaac aaacaggtat tatctactat
     5461 gtaccagctg gttttacttc aaaaatttgt cctgtaactg gttttgtaaa tcagttatat
     5521 cctaagtatg aaagtgtcag caaatctcaa gagttcttta gtaagtttga caagatttgt
     5581 tataaccttg ataagggcta ttttgagttt agttttgatt ataaaaactt tggtgacaag
     5641 gctgccaaag gcaagtggac tatagctagc tttgggagta gattgattaa ctttagaaat
     5701 tcagataaaa atcataattg ggatactcga gaagtttatc caactaaaga gttggagaaa
     5761 ttgctaaaag attattctat cgaatatggg catggcgaat gtatcaaagc agctatttgc
     5821 ggtgagagcg acaaaaagtt ttttgctaag ctaactagtg tcctaaatac tatcttacaa
     5881 atgcgtaact caaaaacagg tactgagtta gattatctaa tttcaccagt agcagatgta
     5941 aatggcaatt tctttgattc gcgacaggcg ccaaaaaata tgcctcaaga tgctgatgcc
     6001 aatggtgctt atcatattgg gctaaaaggt ctgatgctac taggtaggat caaaaataat
     6061 caagagggca aaaaactcaa tttggttatc aaaaatgaag agtattttga gttcgtgcag
     6121 aataggaata actaagcttt gagaccacga a
//
