# Supplementary material for: A toolbox to engineer the highly productive cyanobacterium Synechococcus sp. PCC 11901
Source: Plant Physiol. 2024 May 7;196(2):1674–90. doi: 10.1093/plphys/kiae261 (PMC11444289; doi:10.1093/plphys/kiae261)
Supplement: kiae261_Supplementary_Data [file kiae261_supplementary_data.zip › Supplementary Data S1/pC0.422 PrhaBAD.gb]

LOCUS       C0.422_PrhaBAD        3371 bp DNA     circular SYN 06-JUN-2023
DEFINITION  synthetic circular DNA
ACCESSION   .
VERSION     .
KEYWORDS    .
SOURCE      synthetic DNA construct
  ORGANISM  synthetic DNA construct
REFERENCE   1  (bases 1 to 3371)
  AUTHORS   SynthSys Center
  TITLE     Direct Submission
  JOURNAL   Exported Jun 6, 2023 from SnapGene 6.2.2
            https://www.snapgene.com
FEATURES             Location/Qualifiers
     source          1..3371
                     /mol_type="other DNA"
                     /organism="recombinant plasmid"
     CDS             215..1225
                     /codon_start=1
                     /label=Sm/Sp no DraIII
                     /label=Sm/Sp\no\DraIII
                     /note="/vntifkey=4"
                     /translation="MRSRNWSRTLTERSGGNGAVAVFMACYDCFFGVQSMPRASKQQAR
                     YAVGRCLMLWSSNDVTQQGSRPKTKLNIMREAVIAEVSTQLSEVVGVIERHLEPTLLAV
                     HLYGSAVDGGLKPHSDIDLLVTVTVRLDETTRRALINDLLETSASPGESEILRAVEVTI
                     VVHDDIIPWRYPAKRELQFGEWQRNDILAGIFEPATIDIDLAILLTKAREHSVALVGPA
                     AEELFDPVPEQDLFEALNETLTLWNSPPDWAGDERNVVLTLSRIWYSAVTGKIAPKDVA
                     ADWAMERLPAQYQPVILEARQAYLGQEEDRLASRADQLEEFVHYVKGEITKVVGK"
     variation       1192
                     /label=G to A
                     /label=G\to\A
                     /note="/vntifkey=62"
     misc_feature    1385..1999
                     /label=rep (pMB1)
                     /label=rep\(pMB1)
                     /note="/vntifkey=21"
     rep_origin      1984
                     /label=ORI
                     /note="RNaseH cleavage point"
                     /note="/vntifkey=33"
     misc_feature    2232..2235
                     /label=GGAG
     CDS             complement(2236..3072)
                     /codon_start=1
                     /gene="E. coli rhaS"
                     /product="positive regulator of the rhaB promoter
                     "
                     /label=rhaS
                     /note="activated by L-rhamnose"
                     /translation="MTVLHSVDFFPSGNASVAIEPRLPQADFPEHHHDFHEIVIVEHGT
                     GIHVFNGQPYTITGGTVCFVRDHDRHLYEHTDNLCLTNVLYRSPDRFQFLAGLNQLLPQ
                     ELDGQYPSHWRVNHSVLQQVRQLVAQMEQQEGENDLPSTASREILFMQLLLLLRKSSLQ
                     ENLENSASRLNLLLAWLEDHFADEVNWDAVADQFSLSLRTLHRQLKQQTGLTPQRYLNR
                     LRLMKARHLLRHSEASVTDIAYRCGFSDSNHFSTLFRREFNWSPRDIRQGRDGFLQ"
     misc_feature    complement(3079..3091)
                     /label=B0032
                     /note="RBS.3 (medium) -- derivative of 
                     BBa_0030http://parts.igem.org/Part:BBa_B0032
                     "
     misc_feature    complement(3100..3134)
                     /label=J23101 promoter
     misc_feature    3143..3203
                     /label=L3S2P21
     promoter        3212..3330
                     /label=PrhaBAD
                     /note="promoter of the E. coli rhaBAD operon, conferring
                     tight induction with L-rhamnose and repression with 
                     D-glucose in the presence of RhaR and RhaS (Giacalone et 
                     al., 2006)"
     RBS             3339..3350
                     /label=RBS 34
                     /note="strong bacterial ribosome binding site (Elowitz and 
                     Leibler, 2000)"
     misc_feature    3356..3359
                     /label=AATG
                     /note="/vntifkey=21"
ORIGIN
        1 gtggctcttc agtggacgaa agggcctcgt gatacgccta tttttatagg ttaatgtcat
       61 gataataatg gtttcttaga cgtcaggtgg cacttttcgg ggaaatgtgc gcggaacccc
      121 tatttgttta tttttctaaa tacattcaaa tatgtatccg ctcatgagac aataaccctg
      181 ataaatgctt caataatatt gaaaaaggaa gagtatgcgc tcacgcaact ggtccagaac
      241 cttgaccgaa cgcagcggtg gtaacggcgc agtggcggtt ttcatggctt gttatgactg
      301 tttttttggg gtacagtcta tgcctcgggc atccaagcag caagcgcgtt acgccgtggg
      361 tcgatgtttg atgttatgga gcagcaacga tgttacgcag cagggcagtc gccctaaaac
      421 aaagttaaac atcatgaggg aagcggtgat cgccgaagta tcgactcaac tatcagaggt
      481 agttggcgtc atcgagcgcc atctcgaacc gacgttgctg gccgtacatt tgtacggctc
      541 cgcagtggat ggcggcctga agccacacag cgatattgat ttgctggtta cggtgaccgt
      601 aaggcttgat gaaacaacgc ggcgagcttt gatcaacgac cttttggaaa cttcggcttc
      661 ccctggagag agcgagattc tccgcgctgt agaagtcacc attgttgtgc acgacgacat
      721 cattccgtgg cgttatccag ctaagcgcga actgcaattt ggagaatggc agcgcaatga
      781 cattcttgca ggtatcttcg agccagccac gatcgacatt gatctggcta tcttgctgac
      841 aaaagcaaga gaacatagcg ttgccttggt aggtccagcg gcggaggaac tctttgatcc
      901 ggttcctgaa caggatctat ttgaggcgct aaatgaaacc ttaacgctat ggaactcgcc
      961 gcccgactgg gctggcgatg agcgaaatgt agtgcttacg ttgtcccgca tttggtacag
     1021 cgcagtaacc ggcaaaatcg cgccgaagga tgtcgctgcc gactgggcaa tggagcgcct
     1081 gccggcccag tatcagcccg tcatacttga agctagacag gcttatcttg gacaagaaga
     1141 agatcgcttg gcctcgcgcg cagatcagtt ggaagaattt gtccattacg taaaaggcga
     1201 gatcaccaag gtagtcggca aataactgtc agaccaagtt tactcatata tactttagat
     1261 tgatttaaaa cttcattttt aatttaaaag gatctaggtg aagatccttt ttgataatct
     1321 catgaccaaa atcccttaac gtgagttttc gttccactga gcgtcagacc ccgtagaaaa
     1381 gatcaaagga tcttcttgag atcctttttt tctgcgcgta atctgctgct tgcaaacaaa
     1441 aaaaccaccg ctaccagcgg tggtttgttt gccggatcaa gagctaccaa ctctttttcc
     1501 gaaggtaact ggcttcagca gagcgcagat accaaatact gtccttctag tgtagccgta
     1561 gttaggccac cacttcaaga actctgtagc accgcctaca tacctcgctc tgctaatcct
     1621 gttaccagtg gctgctgcca gtggcgataa gtcgtgtctt accgggttgg actcaagacg
     1681 atagttaccg gataaggcgc agcggtcggg ctgaacgggg ggttcgtgca cacagcccag
     1741 cttggagcga acgacctaca ccgaactgag atacctacag cgtgagctat gagaaagcgc
     1801 cacgcttccc gaagggagaa aggcggacag gtatccggta agcggcaggg tcggaacagg
     1861 agagcgcacg agggagcttc cagggggaaa cgcctggtat ctttatagtc ctgtcgggtt
     1921 tcgccacctc tgacttgagc gtcgattttt gtgatgctcg tcaggggggc ggagcctatg
     1981 gaaaaacgcc agcaacgcgg cctttttacg gttcctggcc ttttgctggc cttttgctca
     2041 catgttcttt cctgcgttat cccctgattc tgtggataac cgtattaccg cctttgagtg
     2101 agctgatacc gctcgccgca gccgaacgac cgagcgcagc gagtcagtga gcgaggaagc
     2161 ggaagagcgc ccaatacgca aaccgcctct ccccgcgcgt tggccgattc attaatcact
     2221 ctgtggtctc aggagttatt gcagaaagcc atcccgtccc tggcgaatat cacgcggtga
     2281 ccagttaaac tctcggcgaa aaagcgtcga aaagtggtta ctgtcgctga atccacagcg
     2341 ataggcgatg tcagtaacgc tggcctcgct gtggcgtagc agatgtcggg ctttcatcag
     2401 tcgcaggcgg ttcaggtatc gctgaggcgt cagtcccgtt tgctgcttaa gctgccgatg
     2461 tagcgtacgc agtgaaagag aaaattgatc cgccacggca tcccaattca cctcatcggc
     2521 aaaatggtcc tccagccagg ccagaagcaa gttgagacgt gatgcgctgt tttccaggtt
     2581 ctcctgcaaa ctgcttttac gcagcaagag cagtaattgc ataaacaaga tctcgcgact
     2641 ggcggtcgag ggtaaatcat tttccccttc ctgctgttcc atctgtgcaa ccagctgtcg
     2701 cacctgctgc aatacgctgt ggttaacgcg ccagtgagac ggatactgcc catccagctc
     2761 ttgtggcagc aactgattca gcccggcgag aaactgaaat cgatccggcg agcgatacag
     2821 cacattggtc agacacagat tatcggtatg ttcatacaga tgccgatcat gatcgcgtac
     2881 gaaacagacc gtgccaccgg tgatggtata gggctgccca ttaaacacat gaatacccgt
     2941 gccatgttcg acaatcacaa tttcatgaaa atcatgatga tgttcaggaa aatccgcctg
     3001 cgggagccgg ggttctatcg ccacggacgc gttaccggac ggaaaaaaat ccacactatg
     3061 taatacggtc atctagtact ttcctgtgtg actctagtag ctagcataat acctaggact
     3121 gagctagctg taaatactag agctcggtac caaattccag aaaagaggcc tcccgaaagg
     3181 ggggcctttt ttcgttttgg tcctactaga gcaccacaat tcagcaaatt gtgaacatca
     3241 tcacgttcat ctttccctgg ttgccaatgg cccattttcc tgtcagtaac gagaaggtcg
     3301 cgaattgagg cgctttttag actggtcgta tactagagaa agaggagaaa tactaaatgt
     3361 gagaccacga a
//
