# Supplementary material for: A toolbox to engineer the highly productive cyanobacterium Synechococcus sp. PCC 11901
Source: Plant Physiol. 2024 May 7;196(2):1674–90. doi: 10.1093/plphys/kiae261 (PMC11444289; doi:10.1093/plphys/kiae261)
Supplement: kiae261_Supplementary_Data [file kiae261_supplementary_data.zip › Supplementary Data S1/pC1.509 Cas12a editing vector.gb]

LOCUS       pC1.509_Cas12a_e       12861 bp DNA     circular SYN 06-JUN-2023
DEFINITION  synthetic circular DNA.
ACCESSION   .
VERSION     .
KEYWORDS    .
SOURCE      synthetic DNA construct
  ORGANISM  synthetic DNA construct
REFERENCE   1  (bases 1 to 12861)
  AUTHORS   SynthSys Center
  TITLE     Direct Submission
  JOURNAL   Exported Jun 6, 2023 from SnapGene Viewer 6.2.1
            https://www.snapgene.com
FEATURES             Location/Qualifiers
     source          1..12861
                     /mol_type="other DNA"
                     /organism="recombinant plasmid"
     terminator      5..62
                     /label=his operon terminator
                     /note="This putative transcriptin terminator from the E.
                     coli his operon has a 2-bp deletion introduced during 
                     synthesis. Its efficiency has not been determined."
     rep_origin      244..638
                     /label=RSF1010 oriV
                     /note="replication origin of the broad-host-range plasmid 
                     RSF1010 from Salmonella enterica serovar Typhimurium; 
                     requires the RSF1010 RepA/B/C proteins for replication"
     CDS             2306..3277
                     /codon_start=1
                     /gene="repB"
                     /product="replication protein B of the broad-host-range
                     plasmid RSF1010 from Salmonella enterica serovar 
                     Typhimurium"
                     /label=RSF1010 RepB
                     /translation="MKNDRTLQAIGRQLKAMGCERFDIGVRDATTGQMMNREWSAAEVL
                     QNTPWLKRMNAQGNDVYIRPAEQERHGLVLVDDLSEFDLDDMKAEGREPALVVETSPKN
                     YQAWVKVADAAGGELRGQIARTLASEYDADPASADSRHYGRLAGFTNRKDKHTTRAGYQ
                     PWVLLRESKGKTATAGPALVQQAGQQIEQAQRQQEKARRLASLELPERQLSRHRRTALD
                     EYRSEMAGLVKRFGDDLSKCDFIAAQKLASRGRSAEEIGKAMAEASPALAERKPGHEAD
                     YIERTVSKVMGLPSVQLARAELARAPAPRQRGMDRGGPDFSM"
     misc_feature    2327..2348
                     /label=RepB gRNA
     CDS             3788..4627
                     /codon_start=1
                     /gene="repA"
                     /product="replication protein A of the broad-host-range
                     plasmid RSF1010 from Salmonella enterica serovar 
                     Typhimurium"
                     /label=RSF1010 RepA
                     /translation="MATHKPINILEAFAAAPPPLDYVLPNMVAGTVGALVSPGGAGKSM
                     LALQLAAQIAGGPDLLEVGELPTGPVIYLPAEDPPTAIHHRLHALGAHLSAEERQAVAD
                     GLLIQPLIGSLPNIMAPEWFDGLKRAAEGRRLMVLDTLRRFHIEEENASGPMAQVIGRM
                     EAIAADTGCSIVFLHHASKGAAMMGAGDQQQASRGSSVLVDNIRWQSYLSSMTSAEAEE
                     WGVDDDQRRFFVRFGVSKANYGAPFADRWFRRHDGGVLKPAVLERQRKSKGVPRGEA"
     CDS             complement(5588..6403)
                     /codon_start=1
                     /gene="aph(3')-Ia"
                     /product="aminoglycoside phosphotransferase"
                     /label=KanR
                     /note="confers resistance to kanamycin in bacteria or G418 
                     (Geneticin(R)) in eukaryotes"
                     /translation="MSHIQRETSCSRPRLNSNMDADLYGYKWARDNVGQSGATIYRLYG
                     KPDAPELFLKHGKGSVANDVTDEMVRLNWLTEFMPLPTIKHFIRTPDDAWLLTTAIPGK
                     TAFQVLEEYPDSGENIVDALAVFLRRLHSIPVCNCPFNSDRVFRLAQAQSRMNNGLVDA
                     SDFDDERNGWPVEQVWKEMHKLLPFSPDSVVTHGDFSLDNLIFDEGKLIGCIDVGRVGI
                     ADRYQDLAILWNCLGEFSPSLQKRLFQKYGIDNPDMNKLQFHLMLDEFF"
     misc_feature    6193..6692
                     /label=UP FLANK
     CDS             complement(6558..6692)
                     /codon_start=1
                     /gene="bla"
                     /product="beta-lactamase"
                     /label=AmpR
                     /note="confers resistance to ampicillin, carbenicillin, and
                     related antibiotics"
                     /translation="IIAALGPDGKPSRIVVIYTTGSQATMDERNRQIAEIGASLIKHW"
     CDS             complement(6981..7772)
                     /codon_start=1
                     /label=SpecR
                     /translation="MREAVIAEVSTQLSEVVGVIERHLEPTLLAVHLYGSAVDGGLKPH
                     SDIDLLVTVTVRLDETTRRALINDLLETSASPGESEILRAVEVTIVVHDDIIPWRYPAK
                     RELQFGEWQRNDILAGIFEPATIDIDLAILLTKAREHSVALVGPAAEELFDPVPEQDLF
                     EALNETLTLWNSPPDWAGDERNVVLTLSRIWYSAVTGKIAPKDVAADWAMERLPAQYQP
                     VILEARQAYLGQEEDRLASRADQLEEFVHYVKGEITKVVGK"
     misc_feature    complement(7773..7882)
                     /label=Promoter
     misc_feature    7883..8382
                     /label=DOWN FLANK
     CDS             complement(7891..8496)
                     /codon_start=1
                     /label=phlF
                     /translation="MARTPSRSSIGSLRSPHTHKAILTSTIEILKECGYSGLSIESVAR
                     RAGAGKPTIYRWWTNKAALIAEVYENEIEQVRKFPDLGSFKADLDFLLHNLWKVWRETI
                     CGEAFRCVIAEAQLDPVTLTQLKDQFMERRREIPKKLVEDAISNGELPKDINRELLLDM
                     IFGFCWYRLLTEQLTVEQDIEEFTFLLINGVCPGTQC*"
     misc_feature    complement(8503..8515)
                     /label=B0032
                     /note="RBS.3 (medium) -- derivative of 
                     BBa_0030http://parts.igem.org/Part:BBa_B0032
                     "
     misc_feature    complement(8524..8558)
                     /label=J23101
     misc_feature    8567..8627
                     /label=L3S2P21
     misc_feature    8636..8701
                     /label=PPhlF
     RBS             8710..8721
                     /label=BBa_B0034
                     /note="strong bacterial ribosome binding site (Elowitz and 
                     Leibler, 2000)"
     CDS             8728..12630
                     /product="FnCpf1"
                     /label=Cas12a
                     /label=FnCpf1
     misc_feature    12680..12698
                     /label=T7 terminator
     terminator      12743..12814
                     /label=rrnB T1 terminator
                     /note="transcription terminator T1 from the E. coli rrnB
                     gene"
     terminator      12830..12857
                     /label=T7Te terminator
                     /note="phage T7 early transcription terminator"
ORIGIN
        1 gggatccggc aaaaaagggc aaggtgtcac caccctgccc tttttcttta aaaccgaaaa
       61 gattacttcg cgttatgcag gcttcctcgc tcactgactc gctgcgctcg gtcgttcggc
      121 tgcggcgagc ggtatcagct cactcaaagg cggtaatcaa ttgagttctt ttaccctcag
      181 ccgaaatgcc tgccgttgct agacattgcc agccagtgcc cgtcactccc gtactaactg
      241 tcacgaaccc ctgcaataac tgtcacgccc ccctgcaata actgtcacga acccctgcaa
      301 taactgtcac gcccccaaac ctgcaaaccc agcaggggcg ggggctggcg gggtgttgga
      361 aaaatccatc catgattatc taagaataat ccactaggcg cggttatcag cgcccttgtg
      421 gggcgctgct gcccttgccc aatatgcccg gccagaggcc ggatagctgg tctattcgct
      481 gcgctaggct acacaccgcc ccaccgctgc gcggcagggg gaaaggcggg caaagcccgc
      541 taaaccccac accaaacccc gcagaaatac gctggagcgc ttttagccgc tttagcggcc
      601 tttcccccta cccgaagggt gggggcgcgt gtgcagcccc gcagggcctg tctcggtcga
      661 tcattcagcc cggctcatcc ttctggcgtg gcggcagacc gaacaaggcg cggtcgtggt
      721 cgcgttcaag gtacgcatcc attgccgcca tgagccgatc ctccggccac tcgctgctgt
      781 tcaccttggc caaaatcatg gcccccacca gcaccttgcg ccttgtttcg ttcttgcgct
      841 cttgctgctg ttcccttgcc cgcacccgct gaatttcggc attgattcgc gctcgttgtt
      901 cttcgagctt ggccagccga tccgccgcct tgttgctccc cttaaccatc ttgacacccc
      961 attgttaatg tgctgtctcg taggctatca tggaggcaca gcggcggcaa tcccgaccct
     1021 actttgtagg ggagggcgca cttaccggtt tctcttcgag aaactggcct aacggccacc
     1081 cttcgggcgg tgcgctctcc gagggccatt gcatggagcc gaaaagcaaa agcaacagcg
     1141 aggcagcatg gcgatttatc accttacggc gaaaaccggc agcaggtcgg gcggccaatc
     1201 ggccagggcc aaggccgact acatccagcg cgaaggcaag tatgcccgcg acatggatga
     1261 agtcttgcac gccgaatccg ggcacatgcc ggagttcgtc gagcggcccg ccgactactg
     1321 ggatgctgcc gacctgtatg aacgcgccaa tgggcggctg ttcaaggagg tcgaatttgc
     1381 cctgccggtc gagctgaccc tcgaccagca gaaggcgctg gcgtccgagt tcgcccagca
     1441 cctgaccggt gccgagcgcc tgccgtatac gctggccatc catgccggtg gcggcgagaa
     1501 cccgcactgc cacctgatga tctccgagcg gatcaatgac ggcatcgagc ggcccgccgc
     1561 tcagtggttc aagcggtaca acggcaagac cccggagaag ggcggggcac agaagaacga
     1621 agcgctcaag cccaaggcat ggcttgagca gacccgcgag gcatgggccg accatgccaa
     1681 ccgggcatta gagcgggctg gccacgacgc ccgcattgac cacagaacac ttgaggcgca
     1741 gggcatcgag cgcctgcccg gtgttcacct ggggccgaac gtggtggaga tggaaggccg
     1801 gggcatccgc accgaccggg cagacgtggc cctgaacatc gacaccgcca acgcccagat
     1861 catcgactta caggaatacc gggaggcaat agaccatgaa cgcaatcgac agagtgaaga
     1921 aatccagagg catcaacgag ttagcggagc agatcgaacc gctggcccag agcatggcga
     1981 cactggccga cgaagcccgg caggtcatga gccagaccca gcaggccagc gaggcgcagg
     2041 cggcggagtg gctgaaagcc cagcgccaga caggggcggc atgggtggag ctggccaaag
     2101 agttgcggga ggtagccgcc gaggtgagca gcgccgcgca gagcgcccgg agcgcgtcgc
     2161 gggggtggca ctggaagcta tggctaaccg tgatgctggc ttccatgatg cctacggtgg
     2221 tgctgctgat cgcatcgttg ctcttgctcg acctgacgcc actgacaacc gaggacggct
     2281 cgatctggct gcgcttggtg gcccgatgaa gaacgacagg actttgcagg ccataggccg
     2341 acagctcaag gccatgggct gtgagcgctt cgatatcggc gtcagggacg ccaccaccgg
     2401 ccagatgatg aaccgggaat ggtcagccgc cgaagtgctc cagaacacgc catggctcaa
     2461 gcggatgaat gcccagggca atgacgtgta tatcaggccc gccgagcagg agcggcatgg
     2521 tctggtgctg gtggacgacc tcagcgagtt tgacctggat gacatgaaag ccgagggccg
     2581 ggagcctgcc ctggtagtgg aaaccagccc gaagaactat caggcatggg tcaaggtggc
     2641 cgacgccgca ggcggtgaac ttcgggggca gattgcccgg acgctggcca gcgagtacga
     2701 cgccgacccg gccagcgccg acagccgcca ctatggccgc ttggcgggct tcaccaaccg
     2761 caaggacaag cacaccaccc gcgccggtta tcagccgtgg gtgctgctgc gtgaatccaa
     2821 gggcaagacc gccaccgctg gcccggcgct ggtgcagcag gctggccagc agatcgagca
     2881 ggcccagcgg cagcaggaga aggcccgcag gctggccagc ctcgaactgc ccgagcggca
     2941 gcttagccgc caccggcgca cggcgctgga cgagtaccgc agcgagatgg ccgggctggt
     3001 caagcgcttc ggtgatgacc tcagcaagtg cgactttatc gccgcgcaga agctggccag
     3061 ccggggccgc agtgccgagg aaatcggcaa ggccatggcc gaggccagcc cagcgctggc
     3121 agagcgcaag cccggccacg aagcggatta catcgagcgc accgtcagca aggtcatggg
     3181 tctgcccagc gtccagcttg cgcgggccga gctggcacgg gcaccggcac cccgccagcg
     3241 aggcatggac aggggcgggc cagatttcag catgtagtgc ttgcgttggt actcacgcct
     3301 gttatactat gagtactcac gcacagaagg gggttttatg gaatacgaaa aaagcgcttc
     3361 agggtcggtc tacctgatca aaagtgacaa gggctattgg ttgcccggtg gctttggtta
     3421 tacgtcaaac aaggccgagg ctggccgctt ttcagtcgct gatatggcca gccttaacct
     3481 tgacggctgc accttgtcct tgttccgcga acacaagcct ttcggccccg gcaagtttct
     3541 cggtgactga tatgaaagac caaaaggaca agcagaccgg cgacctgctg gccagccctg
     3601 acgctgtacg ccaagcgcga tatgccgagc gcatgaaggc caaagggatg cgtcagcgca
     3661 agttctggct gaccgacgac gaatacgagg cgctgcgcga gtgcctggaa gaactcagag
     3721 cggcgcaggg cgggggtagt gaccccgcca gcgcctaacc accaactgcc tgcaaaggag
     3781 gcaatcaatg gctacccata agcctatcaa tattctggag gcgttcgcag cagcgccgcc
     3841 accgctggac tacgttttgc ccaacatggt ggccggtacg gtcggggcgc tggtgtcgcc
     3901 cggtggtgcc ggtaaatcca tgctggccct gcaactggcc gcacagattg caggcgggcc
     3961 ggatctgctg gaggtgggcg aactgcccac cggcccggtg atctacctgc ccgccgaaga
     4021 tccgcccacc gccattcatc accgcctgca cgcccttggg gcgcacctca gcgccgagga
     4081 acggcaagcc gtggctgacg gcctgctgat ccagccgctg atcggcagcc tgcccaacat
     4141 catggccccg gagtggttcg acggcctcaa gcgcgccgcc gagggccgcc gcctgatggt
     4201 gctggacacg ctgcgccggt tccacatcga ggaagaaaac gccagcggcc ccatggccca
     4261 ggtcatcggt cgcatggagg ccatcgccgc cgataccggg tgctctatcg tgttcctgca
     4321 ccatgccagc aagggcgcgg ccatgatggg cgcaggcgac cagcagcagg ccagccgggg
     4381 cagctcggta ctggtcgata acatccgctg gcagtcctac ctgtcgagca tgaccagcgc
     4441 cgaggccgag gaatggggtg tggacgacga ccagcgccgg ttcttcgtcc gcttcggtgt
     4501 gagcaaggcc aactatggcg caccgttcgc tgatcggtgg ttcaggcggc atgacggcgg
     4561 ggtgctcaag cccgccgtgc tggagaggca gcgcaagagc aagggggtgc cccgtggtga
     4621 agcctaagaa caagcacagc ctcagccacg tccggcacga cccggcgcac tgtctggccc
     4681 ccggcctgtt ccgtgccctc aagcggggcg agcgcaagcg cagcaagctg gacgtgacgt
     4741 atgactacgg cgacggcaag cggatcgagt tcagcggccc ggagccgctg ggcgctgatg
     4801 atctgcgcat cctgcaaggg ctggtggcca tggctgggcc taatggccta gtgcttggcc
     4861 cggaacccaa gaccgaaggc ggacggcagc tccggctgtt cctggaaccc aagtgggagg
     4921 ccgtcaccgc tgatgccatg gtggtcaaag gtagctatcg ggcgctggca aaggaaatcg
     4981 gggcagaggt cgatagtggt ggggcgctca agcacataca ggactgcatc gagcgccttt
     5041 ggaaggtatc catcatcgcc cagaatggcc gcaagcggca ggggtttcgg ctgctgtcgg
     5101 agtacgccag cgacgaggcg gacgggcgcc tgtacgtggc cctgaacccc ttgatcgcgc
     5161 aggccgtcat gggtggcggc cagcatgtgc gcatcagcat ggacgaggtg cgggcgctgg
     5221 acagcgaaac cgcccgcctg ctgcaccagc ggctgtgtgg ctggatcgac cccggcaaaa
     5281 ccggcaaggc ttccatagat accttgtgcg gctatgtctg gccgtcagag gccagtggtt
     5341 cgaccatgcg caagcgccgc cagcgggtgc gcgaggcgtt gccggagctg gtcgcgctgg
     5401 gctggacggt aaccgagttc gcggcgggca agtacgacat cacccggccc aaggcggcag
     5461 gctgaccccc cccactctat tgtaaacaag acatttttat cttttatatt caatggctta
     5521 ttttcctgct aattggtaat accatggtac cgctctgcca gtgttacaac caattaacca
     5581 attctgatta gaaaaactca tcgagcatca aatgaaactg caatttattc atatcaggat
     5641 tatcaatacc atatttttga aaaagccgtt tctgtaatga aggagaaaac tcaccgaggc
     5701 agttccatag gatggcaaga tcctggtatc ggtctgcgat tccgactcgt ccaacatcaa
     5761 tacaacctat taatttcccc tcgtcaaaaa taaggttatc aagtgagaaa tcaccatgag
     5821 tgacgactga atccggtgag aatggcaaaa gcttatgcat ttctttccag acttgttcaa
     5881 caggccagcc attacgctcg tcatcaaaat cactcgcatc aaccaaaccg ttattcattc
     5941 gtgattgcgc ctgagcgaga cgaaatacgc gatcgctgtt aaaaggacaa ttacaaacag
     6001 gaatcgaatg caaccggcgc aggaacactg ccagcgcatc aacaatattt tcacctgaat
     6061 caggatattc ttctaatacc tggaatgctg ttttcccggg gatcgcagtg gtgagtaacc
     6121 atgcatcatc aggagtacgg ataaaatgct tgatggtcgg aagaggcata aattccgtca
     6181 gccagtttag tctgaccatc tcatctgtaa catcattggc aacgctacct ttgccatgtt
     6241 tcagaaacaa ctctggcgca tcgggcttcc catacaatcg atagattgtc gcacctgatt
     6301 gcccgacatt atcgcgagcc catttatacc catataaatc agcatccatg ttggaattta
     6361 atcgcggcct ggagcaagac gtttcccgtt gaatatggct cataacaccc cttgtattac
     6421 tgtttatgta agcagacagt tttattgttc atgatgatat atttttatct tgtgcaatgt
     6481 aacatcagag attttgagac acaacgtggc tttgttgaat aaatcgaact tttgctgagt
     6541 tgaaggatca gctcgagtta ccaatgctta atcagtgagg cacctatctc agcgatctgt
     6601 ctatttcgtt catccatagt tgcctgactc cccgtcgtgt agataactac gatacgggag
     6661 ggcttaccat ctggccccag tgctgcaatg ataccgctga ggtctgcctc gtgaagaagg
     6721 tgttgctgac tcataccagg cctgaatcgc cccatcatcc agccagaaag tgagggagcc
     6781 acggttgatg agagctttgt tgtaggtgga ccagttggtg attttgaact tttgctttgc
     6841 cacggaacgg tctgcgttgt cgggaagatg cgtgatctga tccttcaact cagcaaaagt
     6901 tcgatttatt caacaaagcc gccgtcccgt caagtcagcg taatgctctg ccagtgttac
     6961 aaccaattaa ccaattctga ttacttgccg accacttttg taatctcgcc cttaacatag
     7021 tgcacaaatt cttcgagctg atcagcgcga gacgccagtc gatcctcttc ttgaccgaga
     7081 taggcttgac gagcttcgag aatgacgggt tgatattggg ccggtagccg ctccatagcc
     7141 caatcggcag ccacatcttt gggggcaatt ttaccggtaa cggcgctata ccaaatgcga
     7201 ctcagtgtta agaccacgtt gcgttcatca cccgcccaat ctggtggaga attccatagg
     7261 gtcagggttt cattcaaggc ttcaaacaaa tcttgctccg ggactggatc aaagagttcc
     7321 tcggcggcgg gtccgactaa tgctacggaa tgttcccggg ccttcgtgag taaaatcgct
     7381 aaatcgatat caatagtcgc gggctcaaaa atcccggcca gaatatcatt gcgttgccat
     7441 tcgccaaatt ggagttcgcg tttagccgga taccgccaag gaatgatatc atcatgcact
     7501 acgatggtca cctcaactgc acgtagaatt tcggattcgc cgggagaagc ggacgtctct
     7561 agtaggtcat taattaaagc ccgacgggta gtttcatcta aacgtaccgt tacggtcacc
     7621 aagaggtcaa tatcgctatg tggcttcaag cccccatcga ccgcggaacc atacaaatgt
     7681 accgctagta aagtaggttc taagtgccgt tcaataacac cgaccacttc agataactgg
     7741 gtactcactt cagcaataac cgcttcgcgc ataacacccc ttgtattact gtttatgtaa
     7801 gcagacagtt ttattgttca tgatgatata tttttatctt gtgcaatgta acatcagaga
     7861 ttttgagaca caacgtggct tttactggag ttattaacac tgtgtacccg gacaaacacc
     7921 attaatcagc aggaaggtaa attcttcaat atcctgttca acggtcaact gttcggtcag
     7981 caggcgatac caacaaaaac caaaaatcat atccagcagc agttcacgat tgatatcttt
     8041 cggcagttca ccattgctaa tggcatcttc aaccagtttt ttcggtatct cacgacgacg
     8101 ttccataaac tgatctttca gttgggtcag ggttacaggg tccaactgtg cttctgcaat
     8161 aacacaacga aatgcttcac cacaaatggt ttcacgccaa actttccaca gattatgcag
     8221 cagaaaatcc agatcggctt taaagctacc caaatccgga aatttacgta cctgttcgat
     8281 ttcattttca tacacttcgg caatcagtgc tgctttgttg gtccaccaac gataaatggt
     8341 cggtttgcct gcaccggcgc gacgtgccac gctttcaatg ctcagaccgc tataaccaca
     8401 ttctttcagg atttcaatgg tgctggtcag aattgcttta tgggtatgcg gactacgcag
     8461 gctaccaatg ctgctacggc tcggggtacg tgccatctag tactttcctg tgtgactcta
     8521 gtagctagca taatacctag gactgagcta gctgtaaata ctagagctcg gtaccaaatt
     8581 ccagaaaaga ggcctcccga aaggggggcc ttttttcgtt ttggtcctac tagagcgacg
     8641 tacggtggaa tctgattcgt taccaattga catgatacga aacgtaccgt atcgttaagg
     8701 ttactagaga aagaggagaa atactaaatg tcaatttatc aagaatttgt taataaatat
     8761 agtttaagta aaactctaag atttgagtta atcccacagg gtaaaacact tgaaaacata
     8821 aaagcaagag gtttgatttt agatgatgag aaaagagcta aagactacaa aaaggctaaa
     8881 caaataattg ataaatatca tcagtttttt atagaggaga tattaagttc ggtttgtatt
     8941 agcgaagatt tattacaaaa ctattctgat gtttatttta aacttaaaaa gagtgatgat
     9001 gataatctac aaaaagattt taaaagtgca aaagatacga taaagaaaca aatatctgaa
     9061 tatataaagg actcagagaa atttaagaat ttgtttaatc aaaaccttat cgatgctaaa
     9121 aaagggcaag agtcagattt aattctatgg ctaaagcaat ctaaggataa tggtatagaa
     9181 ctatttaaag ccaatagtga tatcacagat atagatgagg cgttagaaat aatcaaatct
     9241 tttaaaggtt ggacaactta ttttaagggt tttcatgaaa atagaaaaaa tgtttatagt
     9301 agcaatgata ttcctacatc tattatttat aggatagtag atgataattt gcctaaattt
     9361 ctagaaaata aagctaagta tgagagttta aaagacaaag ctccagaagc tataaactat
     9421 gaacaaatta aaaaagattt ggcagaagag ctaacctttg atattgacta caaaacatct
     9481 gaagttaatc aaagagtttt ttcacttgat gaagtttttg agatagcaaa ctttaataat
     9541 tatctaaatc aaagtggtat tactaaattt aatactatta ttggtggtaa atttgtaaat
     9601 ggtgaaaata caaagagaaa aggtataaat gaatatataa atctatactc acagcaaata
     9661 aatgataaaa cactcaaaaa atataaaatg agtgttttat ttaagcaaat tttaagtgat
     9721 acagaatcta aatcttttgt aattgataag ttagaagatg atagtgatgt agttacaacg
     9781 atgcaaagtt tttatgagca aatagcagct tttaaaacag tagaagaaaa atctattaaa
     9841 gaaacactat ctttattatt tgatgattta aaagctcaaa aacttgattt gagtaaaatt
     9901 tattttaaaa atgataaatc tcttactgat ctatcacaac aagtttttga tgattatagt
     9961 gttattggta cagcggtact agaatatata actcaacaaa tagcacctaa aaatcttgat
    10021 aaccctagta agaaagagca agaattaata gccaaaaaaa ctgaaaaagc aaaatactta
    10081 tctctagaaa ctataaagct tgccttagaa gaatttaata agcatagaga tatagataaa
    10141 cagtgtaggt ttgaagaaat acttgcaaac tttgcggcta ttccgatgat atttgatgaa
    10201 atagctcaaa acaaagacaa tttggcacag atatctatca aatatcaaaa tcaaggtaaa
    10261 aaagacctac ttcaagctag tgcggaagat gatgttaaag ctatcaagga tcttttagat
    10321 caaactaata atctcttaca taaactaaaa atatttcata ttagtcagtc agaagataag
    10381 gcaaatattt tagacaagga tgagcatttt tatctagtat ttgaggagtg ctactttgag
    10441 ctagcgaata tagtgcctct ttataacaaa attagaaact atataactca aaagccatat
    10501 agtgatgaga aatttaagct caattttgag aactcgactt tggctaatgg ttgggataaa
    10561 aataaagagc ctgacaatac ggcaatttta tttatcaaag atgataaata ttatctgggt
    10621 gtgatgaata agaaaaataa caaaatattt gatgataaag ctatcaaaga aaataaaggc
    10681 gagggttata aaaaaattgt ttataaactt ttacctggcg caaataaaat gttacctaag
    10741 gttttctttt ctgctaaatc tataaaattt tataatccta gtgaagatat acttagaata
    10801 agaaatcatt ccacacatac aaaaaatggt agtcctcaaa aaggatatga aaaatttgag
    10861 tttaatattg aagattgccg aaaatttata gatttttata aacagtctat aagtaagcat
    10921 ccggagtgga aagattttgg atttagattt tctgatactc aaagatataa ttctatagat
    10981 gaattttata gagaagttga aaatcaaggc tacaaactaa cttttgaaaa tatatcagag
    11041 agctatattg atagcgtagt taatcagggt aaattgtacc tattccaaat ctataataaa
    11101 gatttttcag cttatagcaa agggcgacca aatctacata ctttatattg gaaagcgctg
    11161 tttgatgaga gaaatcttca agatgtggtt tataagctaa atggtgaggc agagcttttt
    11221 tatcgtaaac aatcaatacc taaaaaaatc actcacccag ctaaagaggc aatagctaat
    11281 aaaaacaaag ataatcctaa aaaagagagt gtttttgaat atgatttaat caaagataaa
    11341 cgctttactg aagataagtt tttctttcac tgtcctatta caatcaattt taaatctagt
    11401 ggagctaata agtttaatga tgaaatcaat ttattgctaa aagaaaaagc aaatgatgtt
    11461 catatattaa gtatagatag aggtgaaaga catttagctt actatacttt ggtagatggt
    11521 aaaggcaata tcatcaaaca agatactttc aacatcattg gtaatgatag aatgaaaaca
    11581 aactaccatg ataagcttgc tgcaatagag aaagataggg attcagctag gaaagactgg
    11641 aaaaagataa ataacatcaa agagatgaaa gagggctatc tatctcaggt agttcatgaa
    11701 atagctaagc tagttataga gtataatgct attgtggttt ttgaggattt aaattttgga
    11761 tttaaaagag ggcgtttcaa ggtagagaag caggtctatc aaaagttaga aaaaatgcta
    11821 attgagaaac taaactatct agttttcaaa gataatgagt ttgataaaac tgggggagtg
    11881 cttagagctt atcagctaac agcacctttt gagactttta aaaagatggg taaacaaaca
    11941 ggtattatct actatgtacc agctggtttt acttcaaaaa tttgtcctgt aactggtttt
    12001 gtaaatcagt tatatcctaa gtatgaaagt gtcagcaaat ctcaagagtt ctttagtaag
    12061 tttgacaaga tttgttataa ccttgataag ggctattttg agtttagttt tgattataaa
    12121 aactttggtg acaaggctgc caaaggcaag tggactatag ctagctttgg gagtagattg
    12181 attaacttta gaaattcaga taaaaatcat aattgggata ctcgagaagt ttatccaact
    12241 aaagagttgg agaaattgct aaaagattat tctatcgaat atgggcatgg cgaatgtatc
    12301 aaagcagcta tttgcggtga gagcgacaaa aagttttttg ctaagctaac tagtgtccta
    12361 aatactatct tacaaatgcg taactcaaaa acaggtactg agttagatta tctaatttca
    12421 ccagtagcag atgtaaatgg caatttcttt gattcgcgac aggcgccaaa aaatatgcct
    12481 caagatgctg atgccaatgg tgcttatcat attgggctaa aaggtctgat gctactaggt
    12541 aggatcaaaa ataatcaaga gggcaaaaaa ctcaatttgg ttatcaaaaa tgaagagtat
    12601 tttgagttcg tgcagaatag gaataactaa atgctgtcta acaaagcccg aaaggaagct
    12661 gagttggctg ctgccaccgc tgagcaataa ctagcataac cccttggggc ctctaaacgg
    12721 gtcttgacgg gttttttggc ttcaaataaa acgaaaggct cagtcgaaag actgggcctt
    12781 tcgttttatc tgttgtttgt cggtgaacgc tctctactag agtcacactg gctcaccttc
    12841 gggtgggcct ttctgcgcgc t
//
