# Supplementary material for: A toolbox to engineer the highly productive cyanobacterium Synechococcus sp. PCC 11901
Source: Plant Physiol. 2024 May 7;196(2):1674–90. doi: 10.1093/plphys/kiae261 (PMC11444289; doi:10.1093/plphys/kiae261)
Supplement: kiae261_Supplementary_Data [file kiae261_supplementary_data.zip › Supplementary Data S1/pCA0.421 gRNA acceptor.gb]

LOCUS       CA0.421_gRNA_acc        2985 bp DNA     circular SYN 06-JUN-2023
DEFINITION  synthetic circular DNA
ACCESSION   .
VERSION     .
KEYWORDS    .
SOURCE      synthetic DNA construct
  ORGANISM  synthetic DNA construct
REFERENCE   1  (bases 1 to 2985)
  AUTHORS   SynthSys Center
  TITLE     Direct Submission
  JOURNAL   Exported Jun 6, 2023 from SnapGene 6.2.2
            https://www.snapgene.com
FEATURES             Location/Qualifiers
     source          1..2985
                     /mol_type="other DNA"
                     /organism="recombinant plasmid"
     CDS             177..1187
                     /codon_start=1
                     /label=Sm/Sp no DraIII
                     /label=Sm/Sp\no\DraIII
                     /note="/vntifkey=4"
                     /translation="MRSRNWSRTLTERSGGNGAVAVFMACYDCFFGVQSMPRASKQQAR
                     YAVGRCLMLWSSNDVTQQGSRPKTKLNIMREAVIAEVSTQLSEVVGVIERHLEPTLLAV
                     HLYGSAVDGGLKPHSDIDLLVTVTVRLDETTRRALINDLLETSASPGESEILRAVEVTI
                     VVHDDIIPWRYPAKRELQFGEWQRNDILAGIFEPATIDIDLAILLTKAREHSVALVGPA
                     AEELFDPVPEQDLFEALNETLTLWNSPPDWAGDERNVVLTLSRIWYSAVTGKIAPKDVA
                     ADWAMERLPAQYQPVILEARQAYLGQEEDRLASRADQLEEFVHYVKGEITKVVGK"
     variation       1154
                     /label=G to A
                     /label=G\to\A
                     /note="/vntifkey=62"
     misc_feature    1347..1961
                     /label=rep (pMB1)
                     /label=rep\(pMB1)
                     /note="/vntifkey=21"
     rep_origin      1946
                     /label=ORI
                     /note="RNaseH cleavage point"
                     /note="/vntifkey=33"
     misc_feature    2194..2197
                     /label=AATG
     misc_feature    2198..2232
                     /label=Bba_J23119
                     /note="'>http://parts.igem.org/Part:BBa_J23119"
     misc_feature    2233
                     /label=TSS start site
                     /note="'>http://parts.igem.org/Part:BBa_K1824556"
     misc_feature    2234..2249
                     /direction=RIGHT
                     /label=leader sequence
                     /label=nonstandard type: leader
     misc_feature    2250..2253
                     /label=ACGG
                     /label=AATG
                     /note="/vntifkey=21"
     promoter        2297..2420
                     /label=P lac prom
                     /label=P\lac\prom
                     /note="/vntifkey=30"
     CDS             2427..2750
                     /codon_start=1
                     /label=ALPHA
                     /note="/vntifkey=4"
                     /translation="MTMITPSLHACRSTLEDPRVPSSNSLAVVLQRRDWENPGVTQLNR
                     LAAHPPFASWRNSEEARTDRPSQQLRSLNGEWRLMRYFLLTHLCGISHRIWCTLSTICS
                     DAA"
     misc_feature    2848..2851
                     /label=AACG
     misc_feature    2852..2869
                     /direction=RIGHT
                     /label=Direct repeat
                     /label=nonstandard type: DR
     misc_feature    2871..2931
                     /label=Terminator (L3S2P21)
     misc_feature    2932..2935
                     /label=AGGT
                     /note="/vntifkey=21"
ORIGIN
        1 tatttttata ggttaatgtc atgataataa tggtttctta gacgtcaggt ggcacttttc
       61 ggggaaatgt gcgcggaacc cctatttgtt tatttttcta aatacattca aatatgtatc
      121 cgctcatgag acaataaccc tgataaatgc ttcaataata ttgaaaaagg aagagtatgc
      181 gctcacgcaa ctggtccaga accttgaccg aacgcagcgg tggtaacggc gcagtggcgg
      241 ttttcatggc ttgttatgac tgtttttttg gggtacagtc tatgcctcgg gcatccaagc
      301 agcaagcgcg ttacgccgtg ggtcgatgtt tgatgttatg gagcagcaac gatgttacgc
      361 agcagggcag tcgccctaaa acaaagttaa acatcatgag ggaagcggtg atcgccgaag
      421 tatcgactca actatcagag gtagttggcg tcatcgagcg ccatctcgaa ccgacgttgc
      481 tggccgtaca tttgtacggc tccgcagtgg atggcggcct gaagccacac agcgatattg
      541 atttgctggt tacggtgacc gtaaggcttg atgaaacaac gcggcgagct ttgatcaacg
      601 accttttgga aacttcggct tcccctggag agagcgagat tctccgcgct gtagaagtca
      661 ccattgttgt gcacgacgac atcattccgt ggcgttatcc agctaagcgc gaactgcaat
      721 ttggagaatg gcagcgcaat gacattcttg caggtatctt cgagccagcc acgatcgaca
      781 ttgatctggc tatcttgctg acaaaagcaa gagaacatag cgttgccttg gtaggtccag
      841 cggcggagga actctttgat ccggttcctg aacaggatct atttgaggcg ctaaatgaaa
      901 ccttaacgct atggaactcg ccgcccgact gggctggcga tgagcgaaat gtagtgctta
      961 cgttgtcccg catttggtac agcgcagtaa ccggcaaaat cgcgccgaag gatgtcgctg
     1021 ccgactgggc aatggagcgc ctgccggccc agtatcagcc cgtcatactt gaagctagac
     1081 aggcttatct tggacaagaa gaagatcgct tggcctcgcg cgcagatcag ttggaagaat
     1141 ttgtccatta cgtaaaaggc gagatcacca aggtagtcgg caaataactg tcagaccaag
     1201 tttactcata tatactttag attgatttaa aacttcattt ttaatttaaa aggatctagg
     1261 tgaagatcct ttttgataat ctcatgacca aaatccctta acgtgagttt tcgttccact
     1321 gagcgtcaga ccccgtagaa aagatcaaag gatcttcttg agatcctttt tttctgcgcg
     1381 taatctgctg cttgcaaaca aaaaaaccac cgctaccagc ggtggtttgt ttgccggatc
     1441 aagagctacc aactcttttt ccgaaggtaa ctggcttcag cagagcgcag ataccaaata
     1501 ctgtccttct agtgtagccg tagttaggcc accacttcaa gaactctgta gcaccgccta
     1561 catacctcgc tctgctaatc ctgttaccag tggctgctgc cagtggcgat aagtcgtgtc
     1621 ttaccgggtt ggactcaaga cgatagttac cggataaggc gcagcggtcg ggctgaacgg
     1681 ggggttcgtg cacacagccc agcttggagc gaacgaccta caccgaactg agatacctac
     1741 agcgtgagct atgagaaagc gccacgcttc ccgaagggag aaaggcggac aggtatccgg
     1801 taagcggcag ggtcggaaca ggagagcgca cgagggagct tccaggggga aacgcctggt
     1861 atctttatag tcctgtcggg tttcgccacc tctgacttga gcgtcgattt ttgtgatgct
     1921 cgtcaggggg gcggagccta tggaaaaacg ccagcaacgc ggccttttta cggttcctgg
     1981 ccttttgctg gccttttgct cacatgttct ttcctgcgtt atcccctgat tctgtggata
     2041 accgtattac cgcctttgag tgagctgata ccgctcgccg cagccgaacg accgagcgca
     2101 gcgagtcagt gagcgaggaa gcggaagagc gcccaatacg caaaccgcct ctccccgcgc
     2161 gttggccgat tcattaatca ctctgtggtc tcaaatgttg acagctagct cagtcctagg
     2221 tataatgcta gcagctgatt taggcaaaaa cggttgtctt cgcagctggc acgacaggtt
     2281 tcccgactgg aaagcgggca gtgagcgcaa cgcaattaat gtgagttagc tcactcatta
     2341 ggcaccccag gctttacact ttatgcttcc ggctcgtatg ttgtgtggaa ttgtgagcgg
     2401 ataacaattt cacacaggaa acagctatga ccatgattac gccaagcttg catgcctgca
     2461 ggtcgactct agaggatccc cgggtaccga gctcgaattc actggccgtc gttttacaac
     2521 gtcgtgactg ggaaaaccct ggcgttaccc aacttaatcg ccttgcagca catccccctt
     2581 tcgccagctg gcgtaatagc gaagaggccc gcaccgatcg cccttcccaa cagttgcgca
     2641 gcctgaatgg cgaatggcgc ctgatgcggt attttctcct tacgcatctg tgcggtattt
     2701 cacaccgcat atggtgcact ctcagtacaa tctgctctga tgccgcatag ttaagccagc
     2761 cccgacaccc gccaacaccc gctgacgcgc cctgacgggc ttgtctgctc ccggcatccg
     2821 cttacagaca agctgtgacg aagacaaaac gaatttctac tgttgtagat ctcggtacca
     2881 aattccagaa aagaggcctc ccgaaagggg ggcctttttt cgttttggtc caggttgaga
     2941 ccacgaagtg gctcttcagt ggacgaaagg gcctcgtgat acgcc
//
