# Supplementary material for: A toolbox to engineer the highly productive cyanobacterium Synechococcus sp. PCC 11901
Source: Plant Physiol. 2024 May 7;196(2):1674–90. doi: 10.1093/plphys/kiae261 (PMC11444289; doi:10.1093/plphys/kiae261)
Supplement: kiae261_Supplementary_Data [file kiae261_supplementary_data.zip › Supplementary Data S1/pCAT.482 pPMQSK1-T.gb]

LOCUS       CAT.482_pPMQSK1-        8484 bp DNA     circular SYN 06-JUN-2023
DEFINITION  synthetic circular DNA
ACCESSION   .
VERSION     .
KEYWORDS    .
SOURCE      synthetic DNA construct
  ORGANISM  synthetic DNA construct
REFERENCE   1  (bases 1 to 8484)
  AUTHORS   Trial User
  TITLE     Direct Submission
  JOURNAL   Exported Jun 6, 2023 from SnapGene 6.2.2
            https://www.snapgene.com
FEATURES             Location/Qualifiers
     source          1..8484
                     /mol_type="other DNA"
                     /organism="recombinant plasmid"
     misc_feature    1..4
                     /label=GGGA
     terminator      5..62
                     /label=his operon terminator
                     /note="This putative transcriptin terminator from the E.
                     coli his operon has a 2-bp deletion introduced during 
                     synthesis. Its efficiency has not been determined."
     rep_origin      244..638
                     /label=RSF1010 oriV
                     /note="replication origin of the broad-host-range plasmid 
                     RSF1010 from Salmonella enterica serovar Typhimurium; 
                     requires the RSF1010 RepA/B/C proteins for replication"
     CDS             2306..3277
                     /codon_start=1
                     /gene="repB"
                     /product="replication protein B of the broad-host-range
                     plasmid RSF1010 from Salmonella enterica serovar 
                     Typhimurium"
                     /label=RSF1010 RepB
                     /translation="MKNDRTLQAIGRQLKAMGCERFDIGVRDATTGQMMNREWSAAEVL
                     QNTPWLKRMNAQGNDVYIRPAEQERHGLVLVDDLSEFDLDDMKAEGREPALVVETSPKN
                     YQAWVKVADAAGGELRGQIARTLASEYDADPASADSRHYGRLAGFTNRKDKHTTRAGYQ
                     PWVLLRESKGKTATAGPALVQQAGQQIEQAQRQQEKARRLASLELPERQLSRHRRTALD
                     EYRSEMAGLVKRFGDDLSKCDFIAAQKLASRGRSAEEIGKAMAEASPALAERKPGHEAD
                     YIERTVSKVMGLPSVQLARAELARAPAPRQRGMDRGGPDFSM"
     CDS             3788..4627
                     /codon_start=1
                     /gene="repA"
                     /product="replication protein A of the broad-host-range
                     plasmid RSF1010 from Salmonella enterica serovar 
                     Typhimurium"
                     /label=RSF1010 RepA
                     /translation="MATHKPINILEAFAAAPPPLDYVLPNMVAGTVGALVSPGGAGKSM
                     LALQLAAQIAGGPDLLEVGELPTGPVIYLPAEDPPTAIHHRLHALGAHLSAEERQAVAD
                     GLLIQPLIGSLPNIMAPEWFDGLKRAAEGRRLMVLDTLRRFHIEEENASGPMAQVIGRM
                     EAIAADTGCSIVFLHHASKGAAMMGAGDQQQASRGSSVLVDNIRWQSYLSSMTSAEAEE
                     WGVDDDQRRFFVRFGVSKANYGAPFADRWFRRHDGGVLKPAVLERQRKSKGVPRGEA"
     CDS             complement(5588..6403)
                     /codon_start=1
                     /gene="aph(3')-Ia"
                     /product="aminoglycoside phosphotransferase"
                     /label=KanR
                     /note="confers resistance to kanamycin in bacteria or G418 
                     (Geneticin(R)) in eukaryotes"
                     /translation="MSHIQRETSCSRPRLNSNMDADLYGYKWARDNVGQSGATIYRLYG
                     KPDAPELFLKHGKGSVANDVTDEMVRLNWLTEFMPLPTIKHFIRTPDDAWLLTTAIPGK
                     TAFQVLEEYPDSGENIVDALAVFLRRLHSIPVCNCPFNSDRVFRLAQAQSRMNNGLVDA
                     SDFDDERNGWPVEQVWKEMHKLLPFSPDSVVTHGDFSLDNLIFDEGKLIGCIDVGRVGI
                     ADRYQDLAILWNCLGEFSPSLQKRLFQKYGIDNPDMNKLQFHLMLDEFF"
     CDS             complement(6558..6692)
                     /codon_start=1
                     /gene="bla"
                     /product="beta-lactamase"
                     /label=AmpR
                     /note="confers resistance to ampicillin, carbenicillin, and
                     related antibiotics"
                     /translation="IIAALGPDGKPSRIVVIYTTGSQATMDERNRQIAEIGASLIKHW"
     CDS             complement(6981..7772)
                     /codon_start=1
                     /label=SpecR
                     /translation="MREAVIAEVSTQLSEVVGVIERHLEPTLLAVHLYGSAVDGGLKPH
                     SDIDLLVTVTVRLDETTRRALINDLLETSASPGESEILRAVEVTIVVHDDIIPWRYPAK
                     RELQFGEWQRNDILAGIFEPATIDIDLAILLTKAREHSVALVGPAAEELFDPVPEQDLF
                     EALNETLTLWNSPPDWAGDERNVVLTLSRIWYSAVTGKIAPKDVAADWAMERLPAQYQP
                     VILEARQAYLGQEEDRLASRADQLEEFVHYVKGEITKVVGK"
     misc_feature    complement(7773..7882)
                     /label=Promoter
     misc_feature    7887..7890
                     /label=TGCC
     misc_feature    7920..8456
                     /label=lacZ
                     /note="/vntifkey=21"
ORIGIN
        1 gggatccggc aaaaaagggc aaggtgtcac caccctgccc tttttcttta aaaccgaaaa
       61 gattacttcg cgttatgcag gcttcctcgc tcactgactc gctgcgctcg gtcgttcggc
      121 tgcggcgagc ggtatcagct cactcaaagg cggtaatcaa ttgagttctt ttaccctcag
      181 ccgaaatgcc tgccgttgct agacattgcc agccagtgcc cgtcactccc gtactaactg
      241 tcacgaaccc ctgcaataac tgtcacgccc ccctgcaata actgtcacga acccctgcaa
      301 taactgtcac gcccccaaac ctgcaaaccc agcaggggcg ggggctggcg gggtgttgga
      361 aaaatccatc catgattatc taagaataat ccactaggcg cggttatcag cgcccttgtg
      421 gggcgctgct gcccttgccc aatatgcccg gccagaggcc ggatagctgg tctattcgct
      481 gcgctaggct acacaccgcc ccaccgctgc gcggcagggg gaaaggcggg caaagcccgc
      541 taaaccccac accaaacccc gcagaaatac gctggagcgc ttttagccgc tttagcggcc
      601 tttcccccta cccgaagggt gggggcgcgt gtgcagcccc gcagggcctg tctcggtcga
      661 tcattcagcc cggctcatcc ttctggcgtg gcggcagacc gaacaaggcg cggtcgtggt
      721 cgcgttcaag gtacgcatcc attgccgcca tgagccgatc ctccggccac tcgctgctgt
      781 tcaccttggc caaaatcatg gcccccacca gcaccttgcg ccttgtttcg ttcttgcgct
      841 cttgctgctg ttcccttgcc cgcacccgct gaatttcggc attgattcgc gctcgttgtt
      901 cttcgagctt ggccagccga tccgccgcct tgttgctccc cttaaccatc ttgacacccc
      961 attgttaatg tgctgtctcg taggctatca tggaggcaca gcggcggcaa tcccgaccct
     1021 actttgtagg ggagggcgca cttaccggtt tctcttcgag aaactggcct aacggccacc
     1081 cttcgggcgg tgcgctctcc gagggccatt gcatggagcc gaaaagcaaa agcaacagcg
     1141 aggcagcatg gcgatttatc accttacggc gaaaaccggc agcaggtcgg gcggccaatc
     1201 ggccagggcc aaggccgact acatccagcg cgaaggcaag tatgcccgcg acatggatga
     1261 agtcttgcac gccgaatccg ggcacatgcc ggagttcgtc gagcggcccg ccgactactg
     1321 ggatgctgcc gacctgtatg aacgcgccaa tgggcggctg ttcaaggagg tcgaatttgc
     1381 cctgccggtc gagctgaccc tcgaccagca gaaggcgctg gcgtccgagt tcgcccagca
     1441 cctgaccggt gccgagcgcc tgccgtatac gctggccatc catgccggtg gcggcgagaa
     1501 cccgcactgc cacctgatga tctccgagcg gatcaatgac ggcatcgagc ggcccgccgc
     1561 tcagtggttc aagcggtaca acggcaagac cccggagaag ggcggggcac agaagaacga
     1621 agcgctcaag cccaaggcat ggcttgagca gacccgcgag gcatgggccg accatgccaa
     1681 ccgggcatta gagcgggctg gccacgacgc ccgcattgac cacagaacac ttgaggcgca
     1741 gggcatcgag cgcctgcccg gtgttcacct ggggccgaac gtggtggaga tggaaggccg
     1801 gggcatccgc accgaccggg cagacgtggc cctgaacatc gacaccgcca acgcccagat
     1861 catcgactta caggaatacc gggaggcaat agaccatgaa cgcaatcgac agagtgaaga
     1921 aatccagagg catcaacgag ttagcggagc agatcgaacc gctggcccag agcatggcga
     1981 cactggccga cgaagcccgg caggtcatga gccagaccca gcaggccagc gaggcgcagg
     2041 cggcggagtg gctgaaagcc cagcgccaga caggggcggc atgggtggag ctggccaaag
     2101 agttgcggga ggtagccgcc gaggtgagca gcgccgcgca gagcgcccgg agcgcgtcgc
     2161 gggggtggca ctggaagcta tggctaaccg tgatgctggc ttccatgatg cctacggtgg
     2221 tgctgctgat cgcatcgttg ctcttgctcg acctgacgcc actgacaacc gaggacggct
     2281 cgatctggct gcgcttggtg gcccgatgaa gaacgacagg actttgcagg ccataggccg
     2341 acagctcaag gccatgggct gtgagcgctt cgatatcggc gtcagggacg ccaccaccgg
     2401 ccagatgatg aaccgggaat ggtcagccgc cgaagtgctc cagaacacgc catggctcaa
     2461 gcggatgaat gcccagggca atgacgtgta tatcaggccc gccgagcagg agcggcatgg
     2521 tctggtgctg gtggacgacc tcagcgagtt tgacctggat gacatgaaag ccgagggccg
     2581 ggagcctgcc ctggtagtgg aaaccagccc gaagaactat caggcatggg tcaaggtggc
     2641 cgacgccgca ggcggtgaac ttcgggggca gattgcccgg acgctggcca gcgagtacga
     2701 cgccgacccg gccagcgccg acagccgcca ctatggccgc ttggcgggct tcaccaaccg
     2761 caaggacaag cacaccaccc gcgccggtta tcagccgtgg gtgctgctgc gtgaatccaa
     2821 gggcaagacc gccaccgctg gcccggcgct ggtgcagcag gctggccagc agatcgagca
     2881 ggcccagcgg cagcaggaga aggcccgcag gctggccagc ctcgaactgc ccgagcggca
     2941 gcttagccgc caccggcgca cggcgctgga cgagtaccgc agcgagatgg ccgggctggt
     3001 caagcgcttc ggtgatgacc tcagcaagtg cgactttatc gccgcgcaga agctggccag
     3061 ccggggccgc agtgccgagg aaatcggcaa ggccatggcc gaggccagcc cagcgctggc
     3121 agagcgcaag cccggccacg aagcggatta catcgagcgc accgtcagca aggtcatggg
     3181 tctgcccagc gtccagcttg cgcgggccga gctggcacgg gcaccggcac cccgccagcg
     3241 aggcatggac aggggcgggc cagatttcag catgtagtgc ttgcgttggt actcacgcct
     3301 gttatactat gagtactcac gcacagaagg gggttttatg gaatacgaaa aaagcgcttc
     3361 agggtcggtc tacctgatca aaagtgacaa gggctattgg ttgcccggtg gctttggtta
     3421 tacgtcaaac aaggccgagg ctggccgctt ttcagtcgct gatatggcca gccttaacct
     3481 tgacggctgc accttgtcct tgttccgcga acacaagcct ttcggccccg gcaagtttct
     3541 cggtgactga tatgaaagac caaaaggaca agcagaccgg cgacctgctg gccagccctg
     3601 acgctgtacg ccaagcgcga tatgccgagc gcatgaaggc caaagggatg cgtcagcgca
     3661 agttctggct gaccgacgac gaatacgagg cgctgcgcga gtgcctggaa gaactcagag
     3721 cggcgcaggg cgggggtagt gaccccgcca gcgcctaacc accaactgcc tgcaaaggag
     3781 gcaatcaatg gctacccata agcctatcaa tattctggag gcgttcgcag cagcgccgcc
     3841 accgctggac tacgttttgc ccaacatggt ggccggtacg gtcggggcgc tggtgtcgcc
     3901 cggtggtgcc ggtaaatcca tgctggccct gcaactggcc gcacagattg caggcgggcc
     3961 ggatctgctg gaggtgggcg aactgcccac cggcccggtg atctacctgc ccgccgaaga
     4021 tccgcccacc gccattcatc accgcctgca cgcccttggg gcgcacctca gcgccgagga
     4081 acggcaagcc gtggctgacg gcctgctgat ccagccgctg atcggcagcc tgcccaacat
     4141 catggccccg gagtggttcg acggcctcaa gcgcgccgcc gagggccgcc gcctgatggt
     4201 gctggacacg ctgcgccggt tccacatcga ggaagaaaac gccagcggcc ccatggccca
     4261 ggtcatcggt cgcatggagg ccatcgccgc cgataccggg tgctctatcg tgttcctgca
     4321 ccatgccagc aagggcgcgg ccatgatggg cgcaggcgac cagcagcagg ccagccgggg
     4381 cagctcggta ctggtcgata acatccgctg gcagtcctac ctgtcgagca tgaccagcgc
     4441 cgaggccgag gaatggggtg tggacgacga ccagcgccgg ttcttcgtcc gcttcggtgt
     4501 gagcaaggcc aactatggcg caccgttcgc tgatcggtgg ttcaggcggc atgacggcgg
     4561 ggtgctcaag cccgccgtgc tggagaggca gcgcaagagc aagggggtgc cccgtggtga
     4621 agcctaagaa caagcacagc ctcagccacg tccggcacga cccggcgcac tgtctggccc
     4681 ccggcctgtt ccgtgccctc aagcggggcg agcgcaagcg cagcaagctg gacgtgacgt
     4741 atgactacgg cgacggcaag cggatcgagt tcagcggccc ggagccgctg ggcgctgatg
     4801 atctgcgcat cctgcaaggg ctggtggcca tggctgggcc taatggccta gtgcttggcc
     4861 cggaacccaa gaccgaaggc ggacggcagc tccggctgtt cctggaaccc aagtgggagg
     4921 ccgtcaccgc tgatgccatg gtggtcaaag gtagctatcg ggcgctggca aaggaaatcg
     4981 gggcagaggt cgatagtggt ggggcgctca agcacataca ggactgcatc gagcgccttt
     5041 ggaaggtatc catcatcgcc cagaatggcc gcaagcggca ggggtttcgg ctgctgtcgg
     5101 agtacgccag cgacgaggcg gacgggcgcc tgtacgtggc cctgaacccc ttgatcgcgc
     5161 aggccgtcat gggtggcggc cagcatgtgc gcatcagcat ggacgaggtg cgggcgctgg
     5221 acagcgaaac cgcccgcctg ctgcaccagc ggctgtgtgg ctggatcgac cccggcaaaa
     5281 ccggcaaggc ttccatagat accttgtgcg gctatgtctg gccgtcagag gccagtggtt
     5341 cgaccatgcg caagcgccgc cagcgggtgc gcgaggcgtt gccggagctg gtcgcgctgg
     5401 gctggacggt aaccgagttc gcggcgggca agtacgacat cacccggccc aaggcggcag
     5461 gctgaccccc cccactctat tgtaaacaag acatttttat cttttatatt caatggctta
     5521 ttttcctgct aattggtaat accatggtac cgctctgcca gtgttacaac caattaacca
     5581 attctgatta gaaaaactca tcgagcatca aatgaaactg caatttattc atatcaggat
     5641 tatcaatacc atatttttga aaaagccgtt tctgtaatga aggagaaaac tcaccgaggc
     5701 agttccatag gatggcaaga tcctggtatc ggtctgcgat tccgactcgt ccaacatcaa
     5761 tacaacctat taatttcccc tcgtcaaaaa taaggttatc aagtgagaaa tcaccatgag
     5821 tgacgactga atccggtgag aatggcaaaa gcttatgcat ttctttccag acttgttcaa
     5881 caggccagcc attacgctcg tcatcaaaat cactcgcatc aaccaaaccg ttattcattc
     5941 gtgattgcgc ctgagcgaga cgaaatacgc gatcgctgtt aaaaggacaa ttacaaacag
     6001 gaatcgaatg caaccggcgc aggaacactg ccagcgcatc aacaatattt tcacctgaat
     6061 caggatattc ttctaatacc tggaatgctg ttttcccggg gatcgcagtg gtgagtaacc
     6121 atgcatcatc aggagtacgg ataaaatgct tgatggtcgg aagaggcata aattccgtca
     6181 gccagtttag tctgaccatc tcatctgtaa catcattggc aacgctacct ttgccatgtt
     6241 tcagaaacaa ctctggcgca tcgggcttcc catacaatcg atagattgtc gcacctgatt
     6301 gcccgacatt atcgcgagcc catttatacc catataaatc agcatccatg ttggaattta
     6361 atcgcggcct ggagcaagac gtttcccgtt gaatatggct cataacaccc cttgtattac
     6421 tgtttatgta agcagacagt tttattgttc atgatgatat atttttatct tgtgcaatgt
     6481 aacatcagag attttgagac acaacgtggc tttgttgaat aaatcgaact tttgctgagt
     6541 tgaaggatca gctcgagtta ccaatgctta atcagtgagg cacctatctc agcgatctgt
     6601 ctatttcgtt catccatagt tgcctgactc cccgtcgtgt agataactac gatacgggag
     6661 ggcttaccat ctggccccag tgctgcaatg ataccgctga ggtctgcctc gtgaagaagg
     6721 tgttgctgac tcataccagg cctgaatcgc cccatcatcc agccagaaag tgagggagcc
     6781 acggttgatg agagctttgt tgtaggtgga ccagttggtg attttgaact tttgctttgc
     6841 cacggaacgg tctgcgttgt cgggaagatg cgtgatctga tccttcaact cagcaaaagt
     6901 tcgatttatt caacaaagcc gccgtcccgt caagtcagcg taatgctctg ccagtgttac
     6961 aaccaattaa ccaattctga ttacttgccg accacttttg taatctcgcc cttaacatag
     7021 tgcacaaatt cttcgagctg atcagcgcga gacgccagtc gatcctcttc ttgaccgaga
     7081 taggcttgac gagcttcgag aatgacgggt tgatattggg ccggtagccg ctccatagcc
     7141 caatcggcag ccacatcttt gggggcaatt ttaccggtaa cggcgctata ccaaatgcga
     7201 ctcagtgtta agaccacgtt gcgttcatca cccgcccaat ctggtggaga attccatagg
     7261 gtcagggttt cattcaaggc ttcaaacaaa tcttgctccg ggactggatc aaagagttcc
     7321 tcggcggcgg gtccgactaa tgctacggaa tgttcccggg ccttcgtgag taaaatcgct
     7381 aaatcgatat caatagtcgc gggctcaaaa atcccggcca gaatatcatt gcgttgccat
     7441 tcgccaaatt ggagttcgcg tttagccgga taccgccaag gaatgatatc atcatgcact
     7501 acgatggtca cctcaactgc acgtagaatt tcggattcgc cgggagaagc ggacgtctct
     7561 agtaggtcat taattaaagc ccgacgggta gtttcatcta aacgtaccgt tacggtcacc
     7621 aagaggtcaa tatcgctatg tggcttcaag cccccatcga ccgcggaacc atacaaatgt
     7681 accgctagta aagtaggttc taagtgccgt tcaataacac cgaccacttc agataactgg
     7741 gtactcactt cagcaataac cgcttcgcgc ataacacccc ttgtattact gtttatgtaa
     7801 gcagacagtt ttattgttca tgatgatata tttttatctt gtgcaatgta acatcagaga
     7861 ttttgagaca caacgtggct tttacttgcc tagtcttcgc agctggcacg acaggtttgc
     7921 cgactggaaa gcgggcagtg agcgcaacgc aattaatgtg agttagctca ctcattaggc
     7981 accccaggct ttacacttta tgcttccggc tcgtatgttg tgtggaattg tgagcggata
     8041 acaatttcac acaggaaaca gctatgacca tgattacgcc aagcttgcat gcctgcaggt
     8101 cgactctaga ggatccccgg gtaccgagct cgaattcact ggccgtcgtt ttacaacgtc
     8161 gtgactggga aaaccctggc gttacccaac ttaatcgcct tgcagcacat ccccctttcg
     8221 ccagctggcg taatagcgaa gaggcccgca ccgatcgccc ttcccaacag ttgcgcagcc
     8281 tgaatggcga atggcgcctg atgcggtatt ttctccttac gcatctgtgc ggtatttcac
     8341 accgcatatg gtgcactctc agtacaatct gctctgatgc cgcatagtta agccagcccc
     8401 gacacccgcc aacacccgct gacgcgccct gacgggcttg tctgctcccg gcatccgctt
     8461 acagacaagc tgtgacgaag acat
//
